# Supplementary material for: Segment-Specific Analysis of Carotid Intima-Media Thickness and Its Association with Cardiovascular Risk Factors in a Large Healthy Cohort
Source: J Clin Med. 2025 Mar 12;14(6):1918. doi: 10.3390/jcm14061918 (PMC11943414; doi:10.3390/jcm14061918)
Supplement: Supplementary file 1 [file jcm-14-01918-s001.zip]

Archive with 1 entries (1 files):
- jcm-3517768-supplementary.pdf
